# Supplementary material for: FANCD2 modulates the mitochondrial stress response to prevent common fragile site instability
Source: Commun Biol. 2021 Jan 29;4:127. doi: 10.1038/s42003-021-01647-8 (PMC7846573; doi:10.1038/s42003-021-01647-8)
Supplement: Supplementary file 4 — Supplementary Data 1 [file 42003_2021_1647_MOESM4_ESM.xlsx]

## Sheet: Cover
Raw data underlying the graphs presented in Figures 1-6, and Supplementary Figures 3-5 (Fernandes et al., Commun. Biol.).

## Sheet: Fig 1
a)	qPCR results
	FHIT	PTPRG	WWOX	IMMP2L	PARK2
	3.72	1.04	1.89	3.19	1.98
	2.13	1.19	1.55	2.41	3.73
	2.34	1.01	1.7	3.94	5.92
	2.99		1.53	2.67	3.62
	1.93		1.64	1.86	2.32
b)	Breaks at FRA3B			Breaks at FRA6E
	si LacZ	si FANCD2		si LacZ	si FANCD2
	20.41	31.15		0	6.52
	19.83	25		0	2.4
	23.68	31.82		0	2.94
	14.47	31.9
d)	FHIT nascent transcripts
	si LacZ	si FANCD2
	1	2.26
	1	2.68
e)	FHIT mRNA level				FANCD2 mRNA level
	siLacZ	si FANCD2 #1	si FANCD2 #2		siLacZ	si FANCD2 #1	si FANCD2 #2
	1	3.50388	3.60033		1	0.358971	0.379681
	1	3.30254	2.38683		1	0.269147	0.416624
	1	2.76175	2.27228		1	0.298148	0.513611
	1	2.13662	1.9782		1	0.376144	0.510404
f)	FHIT mRNA level in HeLa			g)	FHIT mRNA level in RKO
	si LacZ	si FANCD2			si LacZ	si FANCD2
	1	1.15			1	1.75
	1	1.13			1	1.84
	1	1.25			1	1.55
					1	1.72
h)	FHIT mRNA level				i)	FHIT mRNA level
	si LacZ	si FANCD2	si FANCA			Z	D2	I
	1	4.68	1.31			1	2.60257	1.3873
	1	3.38	1.88			1	2.45301	1.44927
	1	6.64	2.32			1	2.07865	1.36161
						1	3.4712	1.64678
						1	3.38182	1.48561

## Sheet: Fig 2
a)	FHIT mRNA level
WT si LacZ	WT si FANCD2	FHIT-KO si LacZ	FHIT-KO si FANCD2
1	1.96925	Undetermined	Undetermined
b)	breaks at FRA3B
WT		FHIT-KO
si LacZ	si FANCD2	si LacZ	si FANCD2
20.41	31.15	4.49	5.36
19.83	25	8.33	0
23.68	31.82	10.64	6.82
14.47	31.9
c)
	HCT116 wt
	IMMPL2	WWOX	FHIT		Chr7	Chr16	Chr3
APH	0.64	0.27	0.32		0.004	0.009	0.004
	0.63	0.24	0.26		0.001	0.005	0.009
	0.62	0.24	0.23		0.003	0.007	0.005
	0.62				0.002
	0.61				0.001
	0.59				0.003
Moyenne	0.618333	0.25	0.27		0.00233333	0.007	0.006
sd	0.017224	0.0173205	0.0458258		0.00121106	0.002	0.00264575
Minus APH	0.22	0.181			0.003	0.022	0.034
	0.22	0.182			0.002	0.001	0.001
	0.19	0.177			0.001	0.001	0.001
	0.21		0.1		0.001
	0.18		0.09		0.003
	0.22		0.19		0.001
Moyenne	0.206667	0.18	0.126667		0.00183333	0.008	0.012
sd	0.0175119	0.00264575	0.0550757		0.000983192	0.0121244	0.0190526
	HCT116 KO FHIT
	IMMPL2	WWOX	FHIT		Chr7	Chr16	Chr3
APH	0.59	0.28	0.087		0.004	0.007	0.004
	0.59	0.31	0.001		0.012	0.009	0.011
	0.56	0.29	0.002		0.001	0.007	0.007
	0.62				0.003
	0.63				0.004
	0.54				0.002
Moyenne	0.588333	0.293333	0.03		0.00433333	0.00766667	0.00733333
sd	0.0343026	0.0152753	0.049366		0.00393277	0.0011547	0.00351188
Minus APH	0.33	0.12	0.026		0.003	0.001	0.007
	0.33	0.11	0.01		0.001	0.012	0.009
	0.36	0.11	0.01		0.001	0.001	0.005
	0.35				0.002
	0.34				0.001
	0.32				0.003
Moyenne	0.338333	0.113333	0.0153333		0.00183333	0.00466667	0.007
sd	0.0173205	0.0057735	0.0092376		0.0011547	0.00635085	0.002

## Sheet: Fig 3
Fig 3 b: MURE frequency
Sequences	Motifs	motif number	length ( sum of bases of the sequences)	Frequency (normalized by the length)
RANDOM	MURE1	4992	49002604	0.000102
RANDOM	MURE1	381	3791136	0.0001
RANDOM	MURE1	374	3691600	0.000101
RANDOM	MURE1	603	5954312	0.000101
RANDOM	MURE1	1869	17863404	0.000105
RANDOM	MURE1	268	2551876	0.000105
RANDOM	MURE1	620	5954312	0.000104
RANDOM	MURE2	5996	49002604	0.000122
RANDOM	MURE2	446	3691600	0.000121
RANDOM	MURE2	723	5954312	0.000121
RANDOM	MURE2	2154	17863404	0.000121
RANDOM	MURE2	293	2551876	0.000115
RANDOM	MURE2	708	5954312	0.000119
FANCD2_DMSO	MURE1	3565	24665644	0.000145
FANCD2_DMSO	MURE2	4982	24665644	0.000202
FANCD2+APH	MURE1	36537	240004628	0.000152
FANCD2+APH	MURE2	39345	240004628	0.000164
table for test chi2
Sequences	Motifs	motif number	length	number of bases motif	number of other bases
RANDOM	MURE1	4992	49002604	44928	48957676
RANDOM	MURE1	381	3791136	3429	3787707
RANDOM	MURE1	374	3691600	3366	3688234
RANDOM	MURE1	603	5954312	5427	5948885
RANDOM	MURE1	1869	17863404	16821	17846583
RANDOM	MURE1	268	2551876	2412	2549464
RANDOM	MURE1	620	5954312	5580	5948732
RANDOM	MURE2	5996	49002604	53964	48948640
RANDOM	MURE2	446	3691600	4014	3687586
RANDOM	MURE2	723	5954312	6507	5947805
RANDOM	MURE2	2154	17863404	19386	17844018
RANDOM	MURE2	293	2551876	2637	2549239
RANDOM	MURE2	708	5954312	6372	5947940
FANCD2_DMSO	MURE1	3565	24665644	32085	24633559
FANCD2_DMSO	MURE2	4982	24665644	44838	24620806
FANCD2+APH	MURE1	36537	240004628	328833	239675795
FANCD2+APH	MURE2	39345	240004628	354105	239650523
mean CHI2 pvalue
	FANCD2_DMSO	FANCD2+APH
MURE1	5.84378e-47	1.8509e-69
MURE2	1.91299e-174	9.29635e-70

## Sheet: Fig 4
a)
oxygen consumption			ATP synthesis			ATP / AMP			CI - CIII activity
si LacZ	si FANCD2		si LacZ	si FANCD2		si LacZ	si FANCD2		si LacZ	si FANCD2
12.85	19.4		32.51	23.51		3.83	2.29		50.48	32.71
13.54	19.89		33.27	26.12		4.73	2.13		61.27	29.61
14.02	21.16		35.18	22.91		3.5	2.18		56.32	30.25
b)
FHIT				WWOX				IMMP2L				PARK2
si LacZ NT	si FANCD2 NT	si LacZ NaN3	si FANCD2 NaN3	si LacZ NT	si FANCD2 NT	si LacZ NaN3	si FANCD2 NaN3	si LacZ NT	si FANCD2 NT	si LacZ NaN3	si FANCD2 NaN3	si LacZ NT	si FANCD2 NT	si LacZ NaN3	si FANCD2 NaN3
1	1.93	0.32	1.04
1	1.71	0.32	0.75	1	1.41	0.36	0.41	1	1.86	0.45	0.93	1	2.32	0.35	0.98
1	2.55	0.72	1.48	1	1.32	0.73	0.62					1	4.93	0.48	1.95
1	3.51	0.73	2.2	1	1.05	0.73	0.65					1	5.71	0.51	2.3
1	2.59	0.83	1.99	1	1.15	0.69	0.59	1	2.88	0.78	1.96	1	3.87	0.18	1.5
								1	2.66	0.8	1.54
c)
FHIT				WWOX				IMMP2L				PARK2
si LacZ 20	si FANCD2 20	si LacZ 3	si FANCD2 3	si LacZ 20	si FANCD2 20	si LacZ 3	si FANCD2 3	si LacZ 20	si FANCD2 20	si LacZ 3	si FANCD2 3	si LacZ 20	si FANCD2 20	si LacZ 3	si FANCD2 3
1	2.65351	0.757916	1.85154	1	1.43363	0.536767	0.818927	1	2.6641	0.800322	1.54296	1	7.97668	3.70544	8.56011
1	1.95197	0.738804	1.31407	1	1.11645	0.537094	0.653892					1	2.38051	1.43159	2.25077
1	2.55361	1.1323	1.75189	1	1.31527	0.484098	0.696576					1	4.93045	3.84398	8.73413
1	2.98875	1.48123	2.08541	1	1.53202	0.557927	0.792356	1	2.6678	1.0879	1.79994	1	3.61509	3.22758	5.00972
1	2.12842	0.821805	1.35598	1	1.55186	0.54081	0.778493	1	2.40886	0.927816	1.69124	1	3.73245	1.4688	2.97279
d)	breaks / metaphase
	si LacZ 20		si FANCD2 20		si LacZ 3		si FANCD2 3
	1.5	n=30	2.93	n=41	1.49	n=45	1.4	n=40
	2.82	n=57	4.29	n=65	2.4	n=55	1.9	n=51
	2.67	n = 57	4.21	n = 62	2.32	n = 34	1.96	n = 49
	2.5	n = 52	3.74	n = 53	1.65	n = 51	2.76	n = 46
e)	breaks at FRA6E
	si LacZ 3		si FANCD2 3
	0.0313	n = 48	0.0581	n = 43
	0.03	n = 50	0.0395	n = 38
	0	n = 21	0.0435	n = 23

## Sheet: Fig 5
a) mRNA level
FHIT				PARK2				IMMP2L
si LacZ	si FANCD2	si LacZ + CCCP	si FANCD2 + CCCP	si LacZ	si FANCD2	si LacZ + CCCP	si FANCD2 + CCCP	si LacZ	si FANCD2	si LacZ + CCCP	si FANCD2 + CCCP
1	2.80375	4.08632	7.02617	1	2.63869	7.85532	9.91761	1	2.70113	2.22424	3.53427
1	3.36592	2.26007	3.61121	1	2.21994	2.46724	4.15261	1	4.39182	1.21011	5.29049
1	3.8257	1.52504	4.90361	1	6.01224	2.05352	7.37649	1	3.01035	2.36238	3.91494
1	2.71417	1.56637	3.15561	1	3.51404	2.83049	4.65411
1		1.62486		1		1.95319
1		1.65951		1		1.78147
FHIT				PARK2				IMMP2L
si LacZ	si FANCD2	si LacZ + TG	si FANCD2 + TG	si LacZ	si FANCD2	si LacZ + TG	si FANCD2 + TG	si LacZ	si FANCD2	si LacZ + TG	si FANCD2 + TG
1	3.37	2.69	4.89	1	3.85	1.82	4.75	1	2.83523	1.26865	2.86968
1	2.26261	1.64875	3.45438	1	2.12107	1.31168	2.53527	1	4.39182	1.37483	4.20665
1	3.8257	1.77142	4.61578	1	6.01224	1.19636	5.48584	1	3.01035	1.29495	2.99602
1	2.71417	1.62942	3.61148	1	3.51404	1.41266	4.23819
1	2.71038	1.53317	3.67213	1	3.06554	1.29159	3.80212
b) % of FANCD2 positive nuclei
NT		TG		CCCP
19.62	n = 107	42.26	n = 97	30.5	n = 118
19.84	n = 126	36.04	n = 111	39	n = 100
28.43	n = 102	44.86	n = 107	39.28	n = 112
d) ChIP after CCCP et TG
	IMMPL2 fragile	WWOX fragile	FHIT fragile	IMMPL2 ctrl	WWOX ctrl	FHIT ctrl
FANCD2 (NT) #1	0.0187789	0.024	0.019135	0.0043	0.0086214	0.005659
FANCD2 (NT) #2	0.016	0.02	0.02	0.008	0.006	0.007
FANCD2 (NT) #3	0.025	0.026	0.018	0.0028	0.01	0.007
FANCD2 (TG) #1	0.0391726	0.0650312	0.039776	0.0147263	0.003342	0.004062
FANCD2 (TG) #2	0.052	0.049	0.043	0.015	0.006	0.0035
FANCD2 (TG) #3	0.041	0.062	0.037	0.016	0.002	0.003
FANCD2 (CCCP) #1	0.098	0.054	0.014	0.002	0.001	0.002
FANCD2 (CCCP) #2	0.078	0.043	0.032	0.002	0.002	0.001
FANCD2 (CCCP) #3	0.067	0.023	0.021	0.002	0.003	0.001
e) mRNA level
FHIT					PARK2					IMMP2L
si LacZ	si D2	si SPG7	D2 + SPG7		si LacZ	si D2	si SPG7	D2 + SPG7		si LacZ	si D2	si SPG7	D2 + SPG7
1	2.24948	2.03521	2.64709		1	2.80031	1.67528	3.5192		1	2.7383	1.72549	2.99698
1	2.29281	1.95547	2.23701		1	4.08833	2.15627	4.46893		1	2.92373	1.99543	3.40229
1	2.44104	1.88209	2.6694		1	3.16557	2.37503	4.94374		1	2.66306	2.00747	3.7798

## Sheet: Fig 6
a) ATF4 mRNA level
si LacZ	si FANCD2	si LacZ + TG	si FANCD2 + TG
1	2.01	2.03	2.54
1	1.66079	1.7794	2.2279
1	2.08568	1.72524	2.08325
1	2.16236	2.11052	2.575
1	2.23671	2.34528	2.59421
b) mRNA level
PSAT1				CHAC1				PKC2
si LacZ	si FANCD2	si ATF4	si FANCD2 + si ATF4	si LacZ	si FANCD2	si ATF4	si FANCD2 + si ATF4	si LacZ	si FANCD2	si ATF4	si FANCD2 + si ATF4
1	1.79464	0.721139	0.787862	1	2.79218	0.505529	0.385214	1	2.53361	0.517653	0.845162
1	2.96979	0.765339	0.667362	1	4.37688	0.661078	0.390399	1	5.05103	0.944167	0.985113
1	2.16869	0.50886	0.737793	1	4.04035	0.470699	0.284605	1	3.32212	0.410274	0.674785
c) FHIT mRNA TG/CCCP ISRIB
si Lac Z	si FANCD2	si Lac Z + ISRIB	si FANCD2 + ISRIB	si Lac Z + TG	si FANCD2 + TG	si Lac Z + TG + ISRIB	si FANCD2 + TG + ISRIB	si Lac Z + CCCP	si FANCD2 + CCCP	si Lac Z + CCCP + ISRIB	si FANCD2 + CCCP + ISRIB
1	3.826	1.087	3.671	1.771	4.616	1.21	4.207	1.525	4.904	1.353	4.902
1	2.263	0.982	2.403	1.649	3.454	1.078	2.378	1.011	3.035	0.986	2.647
1	1.861	1.168	2.609	1.403	2.96	1.339	2.711	1.798	2.915	1.962	2.864
1	2.184	0.765	2.35	1.733	2.882	1.066	2.27	0.919	3.368	1.349	3.069
1	2.71417			1.62942	3.61148
1	2.71038			1.53317	3.67213
1	3.37			2.69	4.89			1.84507	3.5804
d) PARK2 mRNA TG/CCCP ISRIB
si Lac Z	si FANCD2	si Lac Z + ISRIB	si FANCD2 + ISRIB	si Lac Z + TG	si FANCD2 + TG	si Lac Z + TG + ISRIB	si FANCD2 + TG + ISRIB	si Lac Z + CCCP	si FANCD2 + CCCP	si Lac Z + CCCP + ISRIB	si FANCD2 + CCCP + ISRIB
1	6.012	1.063	5.257	1.196	5.486	0.914	5.172	2.054	7.376	1.238	7.489
1	2.121	0.952	2.211	1.312	2.535	0.971	2.258	0.874	3.286	0.95	2.785
1	2.932	1.66	3.841	0.882	2.858	0.743	3.478	3.215	7.859	4.394	4.253
1	2.935	0.51	3.157	1.161	4.046	1.022	3.575	0.888	5.918	2.359	5.092
1	3.85			1.82	4.75
1	3.51404			1.41266	4.23819			2.83049	4.65411
1	3.06554			1.29159	3.80212
1	2.63869							7.85532	9.91761
1	2.21994							2.46724	4.15261
1	4.19118							1.94116	4.41652
e) CHOP mRNA TG/CCCP ISRIB
si Lac Z	si FANCD2	si Lac Z + ISRIB	si FANCD2 + ISRIB	si Lac Z + TG	si FANCD2 + TG	si Lac Z + TG + ISRIB	si FANCD2 + TG + ISRIB	si Lac Z + CCCP	si FANCD2 + CCCP	si Lac Z + CCCP + ISRIB	si FANCD2 + CCCP + ISRIB
1	1.054	0.678	0.732	25.737	15.192	20.835	10.956	7.26	1.6	3.063	1.117
1	0.357	0.694	0.375	22.87	13.308	15.239	8.767	11.984	1.791	3.922	0.698
1	0.884	0.933	0.736	10.209	10.105	9.774	11.021	11.211	13.616	4.312	4.278
1	1.03			38.79	25.375			11.878	3.449
1	1.087			46.637	22.985			20.141	1.998
1	1.6							15.378	5.728
1	1.65	1.076	1.052	29.111	34.295	28.793	18.423	9.16	3.625	3.93	1.479
f) BIP mRNA TG/CCCP ISRIB
si Lac Z	si FANCD2	si Lac Z + ISRIB	si FANCD2 + ISRIB	si Lac Z + TG	si FANCD2 + TG	si Lac Z + TG + ISRIB	si FANCD2 + TG + ISRIB	si Lac Z + CCCP	si FANCD2 + CCCP	si Lac Z + CCCP + ISRIB	si FANCD2 + CCCP + ISRIB
1	1.045	1.011	0.885	18.17	15.071	12.357	9.299	1.463	1.029	1.533	1.008
1	0.937	1.013	0.992	31.334	26.849	19.525	14.503	3.428	1.374	2.732	1.112
1	0.978	1.137	0.929	11.902	13.276	9.476	10.982	1.429	1.734	1.268	1.007
1	1.129			18.939	17.833			2.542	1.436
1	1.069			24.617	19.738			3.782	1.442
1	2.165							5.192	2.969
1	1.521	1.456	1.082	17.054	21.701	12.416	10.832	1.407	1.32	0.922	0.996
g) CFS mRNA siUBL5
FHIT				IMMP2L				PARK2
si LacZ	si FANCD2	si UBL5	si FANCD2 + si UBL5	si LacZ	si FANCD2	si UBL5	si FANCD2 + si UBL5	si LacZ	si FANCD2	si UBL5	si FANCD2 + si UBL5
1	3.4712	1.12022	2.30809	1	2.59347		1.44245	1	4.69979	0.764209	2.32637
1	2.07865		1.43647	1	3.01503	0.946398	1.30855	1	2.0795		0.949355
1	2.45301	1.0538	1.62244	1	3.16774	0.93739	1.54133	1	2.77651	0.678638	0.976279
1	2.60256	1.10622	1.73464	1	4.01822	0.931634	1.9379	1	3.94036	0.802559	1.79387
h) breaks / metaphase
si LacZ + APH			si D2 + APH			si UBL5 +APH			si D2 + si UBL5 + APH
n=50	break / met: 1,66		n=50	break / met: 3,4		n = 42	break / met: 1,88		n=50	break / met: 2,24
n=50	break / met: 3,48		n=50	break / met: 6,36		n=50	break / met: 3,14		n=50	break / met: 4,54
n=50	break / met: 3,1		n=50	break / met: 4,22		n=50	break / met: 2,12		n=50	break / met: 4,16
n = 52	break /met: 1,71		n = 52	break /met: 4,46		n = 52	break / met: 1,79		n = 52	break / met: 3,21

## Sheet: Suppl Fig 3
metabolism results:
LDH activity
si LacZ 48h	si LacZ 72h	si LacZ 96h	si FANCD2 48h	si FANCD2 72h	si FANCD2 96h
0.77	0.72	0.75	0.84	0.89	1.1
0.62	0.63	0.63	0.74	0.76	0.96
0.71	0.76	0.72	0.85	0.94	1.12
ATP / AMP ratio
si LacZ 48h	si LacZ 72h	si LacZ 96h	si FANCD2 48h	si FANCD2 72h	si FANCD2 96h
3.83	3.85	3.92	2.29	1.63	1.5
4.73	4.89	4.89	2.13	1.94	1.68
3.5	4.08	3.71	2.18	2.07	1.33

## Sheet: Suppl Fig 4
a) ChIP FANCI
	NT			TG			CCCP
IMMPL2	0.011	0.023	0.012	0.023	0.048	0.037	0.013	0.051	0.076
WWOX	0.023	0.019	0.012	0.043	0.095	0.042	0.033	0.016	0.041
FHIT	0.028	0.031	0.016	0.032	0.049	0.023	0.012	0.017	0.015
Chr7	0.001	0.001	0.009	0.003	0.002	0.003	0.003	0.002	0.001
Chr16	0.002	0.017	0.009	0.003	0.009	0.009	0.003	0.003	0.003
Chr3	0.003	0.002	0.008	0.012	0.009	0.005	0	0	0
b)	gammaH2AX positive cells (%)
		NT	TG	CCCP
	n1	16.81	20.17	12.2
	n2	14.84	13.59	13.16
	n3	17.54	28.57	18.4
	mean	16.3967	20.7767	14.5867
	S.E.M.	1.39665	7.5084	3.33714
c)	SPG7 mRNA level
	si LacZ	si D2
	1	1.31029
	1	1.39503
	1	1.40889

## Sheet: Suppl Fig 5
a)	si ATF4 qPCR results
	FHIT				PARK2				FANCD2				ATF4
	si LacZ	si FANCD2	si ATF4	si FANCD2 + si ATF4	si LacZ	si FANCD2	si ATF4	si FANCD2 + si ATF4	si LacZ	si FANCD2	si ATF4	si FANCD2 + si ATF4	si LacZ	si FANCD2	si ATF4	si FANCD2 + si ATF4
	1	3.01153	1.32147	3.11891	1	4.26421	1.76821	5.81522	1	0.458162	1.36566	0.401079	1	2.30887	0.637891	0.303365
	1	2.58142	1.33159	2.71569	1	4.1344	1.67154	3.66477	1	0.475246	1.2565	0.418672	1	2.68713	0.533871	0.356481
	1	2.41497	1.30775	2.53434	1	3.4239	1.47175	3.68738	1	0.363456	1.06721	0.456741	1	2.16942	0.4871	0.377125
b) HSPD1 mRNA level
si LacZ	si FANCD2
1	0.719436
1	0.85318
1	0.983905
e) CHOP mRNA UBL5
si Lac Z	si FANCD2	si UBL5	si FANCD2 + si UBL5	si Lac Z + TG	si FANCD2 + TG	si UBL5 + TG	si FANCD2 + si UBL5 + TG	si Lac Z + CCCP	si FANCD2 + CCCP	si UBL5 + CCCP	si FANCD2 + si UBL5 + CCCP
1	1.097	1.507	2.387	38.4	23.867	24.707	25.433	17.264	13.543	7.824	8.297
1	1.047	1.271	2.265	42.286	34.805	30.466	33.228	19.842	11.151
1	1.016	1.234	1.58
1	1.29	1.231	1.374	17.84	19.236	18.252	19.772	14.029	18.895	13.59	10.825
1	1.764	2.083	2.219	16.271	18.455	17.769	15.331	17.712	11.979	8.684	10.342
1	0.735	1.351	0.983	16.962	23.773	19.32	16.346
1	1.03			38.79	25.375			11.878	3.449
1	1.087			46.637	22.985			20.141	1.998
1	1.6							15.378	5.728
f) BIP mRNA UBL5
si Lac Z	si FANCD2	si UBL5	si FANCD2 + si UBL5	si Lac Z + TG	si FANCD2 + TG	si UBL5 + TG	si FANCD2 + si UBL5 + TG	si Lac Z + CCCP	si FANCD2 + CCCP	si UBL5 + CCCP	si FANCD2 + si UBL5 + CCCP
1	0.941	0.866	1.563	19.576	15.297	14.719	13.255	2.186	1.172	1.174	1.91
1	1.018	0.763	1.175	17.564	18.207	13.523	13.119	1.499	1.916
1	0.912	0.749	0.948
1	1.146	1.029	1.007	16.718	18.957	14.509	15.084	1.534	2.222	1.553	1.806
1	1.689	1.698	1.367	15.28	22.374	17.588	14.079	3.738	2.343	1.965	2.834
1	0.597	0.997	0.583	25.587	21.936	12.371	10.45	0.813	0.909	1.095	0.587
1	1.129			18.939	17.833			2.542	1.436
1	1.069			24.617	19.738			3.782	1.442
1	2.165							5.192	2.969
g) FHIT mRNA UBL5
si Lac Z	si FANCD2	si UBL5	si FANCD2 + si UBL5	si Lac Z + TG	si FANCD2 + TG	si UBL5 + TG	si FANCD2 + si UBL5 + TG	si Lac Z + CCCP	si FANCD2 + CCCP	si UBL5 + CCCP	si FANCD2 + si UBL5 + CCCP
1	3.307	1.12	2.169	1.908	4.551	1.372	2.576	1.845	3.58	1.566	2.019
1	2.41	0.978	1.8
1	2.229	1.43	2.181	1.955	3.208	1.94	2.78	1.835	2.387	2.161	2.686
1	1.93	1.509	1.496	1.537	2.742	1.634	1.623	1.915	2.377	1.58	1.285
1	2.459	1.087	1.48	1.305	2.485	1.524	1.385	1.492	2.485	1.736	1.606
1	2.45301	1.053	1.62244
1	2.60256	1.106	1.73464
h) PARK2 mRNA UBL5
si Lac Z	si FANCD2	si UBL5	si FANCD2 + si UBL5	si Lac Z + TG	si FANCD2 + TG	si UBL5 + TG	si FANCD2 + si UBL5 + TG	si Lac Z + CCCP	si FANCD2 + CCCP	si UBL5 + CCCP	si FANCD2 + si UBL5 + CCCP
1	4.191	0.474	1.573	1.43	3.986	0.436	1.422	1.941	4.417	1.132	1.275
1	2.944	0.691	1.364	1.116	3.669	1.014	0.957	1.51	3.569
1	4.443	1.073	3.391	2.738	5.33	2.066	4.001	3.338	9.763	3.748	3.456
1	5.749	2.16	1.381	2.345	8.038	2.11	1.645	4.595	7.524	2.526	3.077
1	3.651	0.584	1.122	1.122	3.909	1.428	1.388	1.346	6.052	1.847	1.955
1	2.77651	0.678638	0.976279
1	3.94036	0.802559	1.79387
